# Supplementary material for: Recovery of Added-Value Compounds from Orange and Spinach Processing Residues: Green Extraction of Phenolic Compounds and Evaluation of Antioxidant Activity
Source: Antioxidants (Basel). 2021 Nov 11;10(11):1800. doi: 10.3390/antiox10111800 (PMC8614849; doi:10.3390/antiox10111800)
Supplement: Supplementary file 1 [file antioxidants-10-01800-s001.zip]

Archive with 1 entries (1 files):
- antioxidants-1441599-supplementary.pdf
